# Supplementary material for: Microbiota diversity of Anopheles gambiae in Bankeng, southern Cameroon, and its association with Plasmodium falciparum infection
Source: mSphere. 2025 Dec 5;10(12):e00490-25. doi: 10.1128/msphere.00490-25 (PMC12724382; doi:10.1128/msphere.00490-25)
Supplement: Tables S1 to S6 — Sequence data results. [file msphere.00490-25-s0007.xls]

## Sheet: Table S1
Suppl. Table S1. Sequencing outputs and proportion of reads used for downstream analysis following quality control and dereplication
Infections status and seasons	Sample-id	Input	Filtered	Percentage of input passed filter	Denoised	Merged	Percentage of input merged	Non-chimeric	Percentage of input non-chimeric
	Sa1	45199	31414	69.5	28501	21079	46.64	17791	39.36
	Sa2	57912	45232	78.1	44557	40729	70.33	38399	66.31
	Sa3	47239	35512	75.18	32734	23833	50.45	20113	42.58
	Sa4	50646	41687	82.31	41253	39749	78.48	39099	77.2
	Sa5	54020	38161	70.64	34971	25688	47.55	21354	39.53
	Sa6	47127	35182	74.65	32089	23281	49.4	20019	42.48
	Sa7	52702	40633	77.1	39549	37076	70.35	35802	67.93
	Sa8	42958	34482	80.27	33520	29602	68.91	27219	63.36
	Sa9	52865	38070	72.01	34896	25853	48.9	21417	40.51
	Sa10	51655	38498	74.53	35391	26107	50.54	22340	43.25
	Sa11	53684	35832	66.75	32858	24025	44.75	20444	38.08
	Sa12	49833	41316	82.91	40437	36741	73.73	34084	68.4
	Sa13	39993	32400	81.01	31876	29761	74.42	27895	69.75
	Sa14	46368	37247	80.33	36679	34019	73.37	32474	70.04
Dry_Negatif	Sa15	58767	47305	80.5	46741	44096	75.04	42884	72.97
	Sa16	34418	27687	80.44	26412	22816	66.29	22075	64.14
	Sa17	45704	37931	82.99	37372	34821	76.19	33484	73.26
	Sa18	54488	44212	81.14	40206	28868	52.98	23934	43.93
	Sa19	53582	35514	66.28	32067	22148	41.33	16974	31.68
	Sa20	43548	35810	82.23	35348	33089	75.98	23855	54.78
	Sa21	52924	42991	81.23	41664	36249	68.49	32374	61.17
	Sa22	51249	41295	80.58	40589	37471	73.12	35282	68.84
	Sa23	45178	34893	77.23	33605	28363	62.78	25926	57.39
	Sa24	45235	36418	80.51	35785	32965	72.87	30807	68.1
	Sa25	42092	34601	82.2	33705	29368	69.77	20392	48.45
	Sa26	43593	37593	86.24	37091	35294	80.96	34399	78.91
	Sa27	52003	44155	84.91	43092	38799	74.61	35292	67.87
	Sa28	49491	40961	82.76	40341	38280	77.35	37207	75.18
	Sa29	36471	30011	82.29	29522	28345	77.72	28017	76.82
	Sa30	42705	32799	76.8	29995	21288	49.85	18141	42.48
	Sa31	42823	35401	82.67	34974	33955	79.29	33605	78.47
	Sa32	52001	43176	83.03	42511	39245	75.47	35769	68.79
	Sa33	49848	41038	82.33	40494	39050	78.34	38344	76.92
	Sa34	45970	38447	83.63	37700	34641	75.36	31354	68.21
	Sa35	58889	47559	80.76	46867	44986	76.39	43986	74.69
	Sa36	48897	42131	86.16	41514	40533	82.89	39505	80.79
	Sa37	29740	13920	46.81	13192	10844	36.46	9973	33.53
	Sa38	53975	42998	79.66	40011	29747	55.11	25334	46.94
	Sa39	47294	35631	75.34	32814	23728	50.17	19972	42.23
	Sa40	52616	40792	77.53	37512	27030	51.37	23097	43.9
	Sa41	51293	41025	79.98	37801	27942	54.48	23725	46.25
	Sa42	40620	33944	83.56	33310	30943	76.18	29994	73.84
	Sa43	44956	35548	79.07	32750	24164	53.75	20896	46.48
	Sa44	57419	46943	81.76	43030	31640	55.1	26451	46.07
Dry_Positif	Sa45	53274	42086	79.00	39142	29725	55.8	26137	49.06
	Sa46	50102	39704	79.25	36999	28528	56.94	24923	49.74
	Sa47	46901	36009	76.78	35308	31388	66.92	29941	63.84
	Sa48	55032	42655	77.51	41872	37763	68.62	34701	63.06
	Sa49	43253	33107	76.54	30167	21626	50.00	18173	42.02
	Sa50	39305	31659	80.55	31215	30002	76.33	29819	75.87
	Sa51	51440	42322	82.27	41499	37629	73.15	34810	67.67
	Sa52	44934	37639	83.77	36969	34040	75.76	32524	72.38
	Sa53	47329	38405	81.14	37868	36571	77.27	36260	76.61
	Sa54	44866	36409	81.15	33886	26080	58.13	23319	51.97
	Sa55	49609	40854	82.35	40322	37443	75.48	34113	68.76
	Sa56	51967	43125	82.99	42423	39275	75.58	36404	70.05
	Sa57	51563	41843	81.15	41207	38109	73.91	35377	68.61
	Sa58	47162	38946	82.58	38398	35590	75.46	33308	70.62
	Sa59	45049	36555	81.14	36009	33786	75.00	32511	72.17
	Sa60	49652	41609	83.8	39194	32635	65.73	30101	60.62
	Sa61	54632	45398	83.1	42482	34033	62.29	29653	54.28
	Sa62	45313	39862	87.97	39266	37632	83.05	27515	60.72
	Sa63	47638	38932	81.72	36123	27766	58.29	24972	52.42
	Sa64	47108	41994	89.14	41579	40773	86.55	37976	80.61
	Sa65	50289	44295	88.08	44049	43537	86.57	42335	84.18
	Sa66	44521	36225	81.37	33917	27114	60.9	25006	56.17
	Sa67	40517	33781	83.37	31593	25549	63.06	22828	56.34
	Sa68	54005	44159	81.77	40929	31217	57.8	27379	50.7
	Sa69	58590	48727	83.17	45436	35156	60.00	30883	52.71
	Sa70	45765	40390	88.26	40171	39845	87.06	38719	84.6
	Sa71	62265	54139	86.95	53068	50580	81.23	42449	68.17
	Sa72	46685	37257	79.81	34365	26019	55.73	23147	49.58
	Sa73	41227	33458	81.16	31106	23867	57.89	20910	50.72
	Sa74	41813	34043	81.42	31267	23178	55.43	20535	49.11
Wet_Negatif	Sa75	50955	42358	83.13	39927	32258	63.31	29079	57.07
	Sa76	46138	39192	84.95	37043	31805	68.93	29501	63.94
	Sa77	64388	56030	87.02	55339	53619	83.27	41590	64.59
	Sa78	663	382	57.62	334	296	44.65	296	44.65
	Sa79	53068	42520	80.12	39216	29457	55.51	25155	47.4
	Sa80	43000	34828	81.00	32229	24634	57.29	22155	51.52
	Sa81	46433	37369	80.48	34849	26931	58.00	24046	51.79
	Sa82	25793	21082	81.74	19610	15700	60.87	14839	57.53
	Sa83	53791	44537	82.8	41837	33617	62.5	30749	57.16
	Sa84	43082	37565	87.19	37105	36121	83.84	32884	76.33
	Sa85	50363	43035	85.45	41466	36820	73.11	34402	68.31
	Sa86	49014	40416	82.46	37616	29344	59.87	26090	53.23
	Sa87	80733	65300	80.88	61268	47548	58.9	39757	49.25
	Sa88	51110	42368	82.9	39448	31026	60.7	27087	53.00
	Sa89	50678	41960	82.8	39726	33357	65.82	30815	60.81
	Sa90	44789	36408	81.29	35994	34912	77.95	34746	77.58
	Sa91	43336	39019	90.04	38957	38801	89.54	38702	89.31
	Sa92	40423	36035	89.14	35916	35625	88.13	35476	87.76
	Sa93	51603	43903	85.08	43386	42785	82.91	42681	82.71
	Sa94	44043	36750	83.44	34977	29979	68.07	27637	62.75
	Sa95	50996	38188	74.88	34328	23962	46.99	20367	39.94
	Sa96	52738	42144	79.91	39629	33102	62.77	31504	59.74
	Sa97	49944	44333	88.77	44109	43428	86.95	34995	70.07
	Sa98	50636	39785	78.57	36279	26765	52.86	23710	46.82
	Sa99	43521	37544	86.27	37254	36666	84.25	36470	83.8
	Sa100	45047	37865	84.06	37592	37140	82.45	35627	79.09
	Sa101	28728	21559	75.05	20521	17903	62.32	17065	59.4
	Sa102	53022	43775	82.56	40535	30565	57.65	25850	48.75
	Sa103	41739	34047	81.57	31111	23241	55.68	20153	48.28
Wet_Positif	Sa104	44941	38264	85.14	36718	32592	72.52	30791	68.51
	Sa105	50607	40744	80.51	37633	27914	55.16	24030	47.48
	Sa106	46950	38825	82.69	38402	36599	77.95	34942	74.42
	Sa107	40374	35776	88.61	35705	35658	88.32	34988	86.66
	Sa108	49899	41400	82.97	38922	31622	63.37	28827	57.77
	Sa109	46630	39507	84.72	38939	37222	79.82	36194	77.62
	Sa110	50490	40896	81.00	40236	37778	74.82	36911	73.11
	Sa111	39407	29735	75.46	27030	19284	48.94	17166	43.56
	Sa112	40348	34531	85.58	33822	32293	80.04	31543	78.18
	Sa113	54438	45818	84.17	45576	45166	82.97	43228	79.41
	Sa114	42455	37012	87.18	36735	36158	85.17	36075	84.97
	Sa115	41570	33772	81.24	31478	25170	60.55	23071	55.5
	Sa116	44208	35935	81.29	33248	25048	56.66	22125	50.05
	Sa117	56993	48442	85.00	47840	46642	81.84	46128	80.94
	Sa118	42586	37335	87.67	37166	36948	86.76	34809	81.74

## Sheet: Table S2
Suppl. Table S2. Beta-diversity comparisons show differential bacterial composition between infections status and between seasons.
	Group1	Group2	Pseudo-F	p-value	q-value
	Dry_Negative	Dry_Positive	2.83	0.001	0.001
	Wet_Negative	Wet_Positive	1.65	0.06	0.06
	Negative	Positive	1.58	0.04	0.04
	Dry	Wet	9.03	0.001	0.001

## Sheet: Table S3
Suppl. Table S3. Alpha-diversity comparisons show differential bacterial composition between the infections status according to the seasons.
	Observed							Shannon
	Group1	Group2	H	p-value	q-value			Group1	Group2	H	p-value	q-value
	Dry_Negative	Dry_Positive	10.14	0.001	0.004			Dry_Negative	Dry_Positive	4	0.04	0.09
	Wet_Negative	Wet_Positive	7.83	0.005	0.009			Wet_Negative	Wet_Positive	5.95	0.014	0.04

## Sheet: Table S4
Suppl. Table S4. Taxonomic annotation and frequency of ASVs from Anopheles gambiae mosquitoes infected and non-infected by Plasmodium falciparum collected during the dry and wet seasons
Taxa	Percentage	Sum	Sa1	Sa2	Sa3	Sa4	Sa5	Sa6	Sa7	Sa8	Sa9	Sa10	Sa11	Sa12	Sa13	Sa14	Sa15	Sa16	Sa17	Sa18	Sa19	Sa20	Sa21	Sa22	Sa23	Sa24	Sa25	Sa26	Sa27	Sa28	Sa29	Sa30	Sa31	Sa32	Sa33	Sa34	Sa35	Sa36	Sa37	Sa38	Sa39	Sa40	Sa41	Sa42	Sa43	Sa44	Sa45	Sa46	Sa47
D_0__Bacteria;D_1__Proteobacteria;D_2__Gammaproteobacteria;D_3__Enterobacteriales;D_4__Enterobacteriaceae;D_5__Klebsiella	16.148	268488	0	906	35	0	27	22	747	0	0	927	0	0	25	86	47	0	0	155	0	6479	524	55	0	1726	0	22	48	97	7	0	2446	0	3798	62	32	24609	40	407	477	410	475	10538	411	340	502	741	97
D_0__Bacteria;D_1__Proteobacteria;D_2__Alphaproteobacteria;D_3__Acetobacterales;D_4__Acetobacteraceae;D_5__Asaia	14.6607	243759	943	23	0	21328	0	47	0	12	0	1423	151	139	0	10486	43	795	0	0	0	13	0	432	0	0	0	31	0	0	21515	19	24703	0	0	25	28902	0	0	0	0	27	11	21	0	101	18	0	485
D_0__Bacteria;D_1__Proteobacteria;D_2__Gammaproteobacteria;D_3__Pseudomonadales;D_4__Pseudomonadaceae;D_5__Pseudomonas	12.4738	207397	0	231	16	91	38	11	0	37	0	0	19	10	4787	84	123	595	10401	0	0	0	0	50	368	2169	523	3596	47	36	294	0	129	12	2714	63	28	34	58	1088	362	465	423	693	487	558	865	1028	1055
D_0__Bacteria;D_1__Proteobacteria;D_2__Gammaproteobacteria;D_3__Enterobacteriales;D_4__Enterobacteriaceae;D_5__Serratia	12.2911	204360	0	0	0	0	0	0	0	0	0	0	0	0	0	0	0	16	0	0	0	0	0	56	0	0	0	0	26	0	0	0	0	0	0	30	0	16	0	990	961	932	928	0	900	858	1060	1694	0
D_0__Bacteria;D_1__Proteobacteria;D_2__Gammaproteobacteria;D_3__Pseudomonadales;D_4__Moraxellaceae;D_5__Acinetobacter	6.50744	108197	55	1260	138	0	143	56	21	321	60	145	69	375	189	239	519	40	126	188	48	327	223	209	368	519	402	645	319	1060	238	226	12	717	1191	477	207	4971	73	545	343	430	421	951	352	502	517	425	365
D_0__Bacteria;D_1__Proteobacteria;D_2__Gammaproteobacteria;D_3__Enterobacteriales;D_4__Enterobacteriaceae;__	5.55006	92279	167	479	119	0	0	225	815	180	0	0	0	247	0	399	203	0	237	197	0	0	183	46	194	0	355	93	0	116	0	0	885	306	380	0	0	0	0	369	188	242	281	103	264	508	250	317	71
D_0__Bacteria;D_1__Proteobacteria;D_2__Gammaproteobacteria;D_3__Enterobacteriales;D_4__Enterobacteriaceae;D_5__Pantoea	4.41676	73436	0	0	0	0	0	0	0	0	0	0	0	0	0	0	0	0	0	0	0	0	0	0	0	0	0	0	0	0	0	0	0	13	0	0	0	0	0	0	0	0	0	103	27	0	0	0	0
D_0__Bacteria;D_1__Deinococcus-Thermus;D_2__Deinococci;D_3__Thermales;D_4__Thermaceae;D_5__Meiothermus	3.33536	55456	0	131	7	59	0	4	0	56	16	8	469	5238	408	210	18804	11	27	0	0	49	55	4994	44	145	111	193	1038	88	9	80	163	43	3979	195	596	35	165	17	14	352	33	279	642	15	1149	605	8793
D_0__Bacteria;D_1__Bacteroidetes;D_2__Bacteroidia;D_3__Flavobacteriales;D_4__Weeksellaceae;D_5__Chryseobacterium	3.04962	50705	5	86	0	0	36	28	0	31	11	0	0	31	37	69	0	0	0	0	0	54	35	77	78	46	102	519	74	38	0	0	8	107	8751	0	0	0	38	112	60	67	121	0	124	87	74	112	91
D_0__Bacteria;D_1__Firmicutes;D_2__Bacilli;D_3__Bacillales;D_4__Staphylococcaceae;D_5__Staphylococcus	2.77356	46115	40	110	79	0	58	144	0	220	175	80	170	370	106	145	42	101	55	13	35	44	325	231	166	229	173	83	2213	0	283	313	61	677	82	927	127	16	677	684	635	614	698	22	410	623	700	705	96
D_0__Bacteria;D_1__Proteobacteria;D_2__Deltaproteobacteria;D_3__Oligoflexales;D_4__Oligoflexaceae;D_5__Silvanigrella	1.70732	28387	0	0	0	0	4	0	28345	0	0	0	0	0	0	0	0	0	0	0	0	0	0	0	0	0	0	0	0	0	0	0	0	0	0	0	0	0	0	0	0	0	0	0	0	0	0	0	17
D_0__Bacteria;D_1__Actinobacteria;D_2__Actinobacteria;D_3__Corynebacteriales;D_4__Corynebacteriaceae;D_5__Corynebacterium	1.69415	28168	65	82	0	0	140	107	24	99	130	0	72	114	50	42	0	0	101	14	0	64	0	45	55	13	56	0	0	86	0	20	58	652	0	83	0	10	389	700	541	542	617	0	513	713	690	630	0
D_0__Bacteria;D_1__Proteobacteria;D_2__Alphaproteobacteria;D_3__Rickettsiales;D_4__Rickettsiaceae;D_5__Rickettsia	1.38488	23026	0	0	0	0	0	0	0	0	0	0	0	0	0	0	0	0	0	0	0	0	0	0	0	0	0	0	0	0	0	0	0	0	0	0	0	0	0	0	0	0	0	0	0	0	0	11	0
D_0__Bacteria;D_1__Proteobacteria;D_2__Alphaproteobacteria;D_3__Caulobacterales;D_4__Caulobacteraceae;D_5__Brevundimonas	1.10407	18357	0	68	0	0	24	22	0	14	0	24	18	63	1446	31	72	175	1257	32	10	0	34	97	81	149	51	596	16	42	54	0	0	81	2782	35	41	0	0	28	15	19	23	57	101	0	165	187	1067
D_0__Bacteria;D_1__Actinobacteria;D_2__Actinobacteria;D_3__Micrococcales;D_4__Micrococcaceae;D_5__Kocuria	1.05962	17618	0	238	0	84	44	0	0	106	0	63	41	264	114	235	78	33	152	125	98	105	21	99	186	117	152	109	140	0	0	222	52	416	122	191	0	79	115	296	269	268	227	74	224	350	359	282	299
D_0__Bacteria;D_1__Proteobacteria;D_2__Gammaproteobacteria;D_3__Enterobacteriales;D_4__Enterobacteriaceae;D_5__Escherichia-Shigella	1.01536	16882	0	27	0	0	0	0	0	0	0	0	0	28	0	225	0	0	0	0	0	0	0	0	0	0	419	34	38	0	0	0	0	0	0	0	18	0	0	34	0	22	0	0	0	0	38	16	0
D_0__Bacteria;D_1__Actinobacteria;D_2__Actinobacteria;D_3__Micrococcales;D_4__Intrasporangiaceae;__	0.706455	11746	0	77	115	0	111	186	0	201	148	116	160	162	5	0	124	104	142	158	112	130	98	53	172	19	0	0	63	129	9	63	0	117	0	75	63	0	24	197	175	182	203	103	169	129	251	91	95
D_0__Bacteria;D_1__Proteobacteria;D_2__Gammaproteobacteria;D_3__Xanthomonadales;D_4__Xanthomonadaceae;D_5__Stenotrophomonas	0.684623	11383	0	0	0	0	0	0	0	0	0	0	0	0	0	0	0	0	0	0	0	0	0	0	0	0	8	9585	0	0	0	0	0	0	0	0	0	0	0	155	142	123	153	0	127	127	127	143	0
D_0__Bacteria;D_1__Bacteroidetes;D_2__Bacteroidia;D_3__Flavobacteriales;D_4__Weeksellaceae;D_5__Elizabethkingia	0.628629	10452	0	0	0	0	0	0	0	0	0	0	0	0	32	0	0	7328	3	0	0	0	0	0	0	0	0	0	0	0	0	0	0	0	0	0	0	0	0	0	0	0	0	0	0	0	0	0	0
D_0__Bacteria;D_1__Actinobacteria;D_2__Actinobacteria;D_3__Micrococcales;D_4__Dermacoccaceae;D_5__Dermacoccus	0.616119	10244	0	0	0	0	0	0	0	0	0	0	0	0	15	37	0	0	0	0	0	0	0	0	0	21	0	0	0	0	18	0	14	264	0	26	0	0	0	209	225	224	248	0	235	311	297	231	0
D_0__Bacteria;D_1__Actinobacteria;D_2__Actinobacteria;D_3__Micrococcales;D_4__Microbacteriaceae;__	0.607097	10094	234	86	361	55	28	30	0	149	0	25	23	244	188	60	125	0	182	429	305	0	225	259	211	129	42	115	347	60	0	26	61	184	54	127	57	0	0	0	100	0	0	143	180	12	0	0	128
D_0__Bacteria;D_1__Actinobacteria;D_2__Actinobacteria;__;__;__	0.59994	9975	0	6	124	17	0	122	0	73	192	83	169	56	82	20	0	132	27	39	123	69	131	71	182	0	31	19	62	73	0	0	35	111	15	227	0	0	94	265	44	156	81	38	145	0	152	159	108
D_0__Bacteria;D_1__Proteobacteria;D_2__Alphaproteobacteria;D_3__Acetobacterales;D_4__Acetobacteraceae;__	0.473336	7870	0	0	0	7870	0	0	0	0	0	0	0	0	0	0	0	0	0	0	0	0	0	0	0	0	0	0	0	0	0	0	0	0	0	0	0	0	0	0	0	0	0	0	0	0	0	0	0
D_0__Bacteria;D_1__Proteobacteria;D_2__Gammaproteobacteria;D_3__Betaproteobacteriales;D_4__Burkholderiaceae;D_5__Comamonas	0.468284	7786	0	399	0	0	0	0	0	0	0	0	0	0	0	0	0	0	0	0	0	0	0	0	0	0	0	0	0	0	0	0	0	0	0	0	0	0	0	0	0	0	0	0	0	0	0	0	0
D_0__Bacteria;D_1__Firmicutes;D_2__Bacilli;D_3__Bacillales;D_4__Listeriaceae;D_5__Listeria	0.453127	7534	13	270	0	93	0	49	13	286	32	44	24	206	168	265	248	28	288	0	0	141	95	248	154	410	453	109	338	190	89	0	54	356	104	435	110	28	86	0	0	0	0	237	0	0	0	0	0
D_0__Bacteria;D_1__Actinobacteria;D_2__Actinobacteria;D_3__Micrococcales;D_4__Micrococcaceae;D_5__Micrococcus	0.381556	6344	0	56	0	0	156	145	41	42	126	45	0	210	0	81	48	0	99	0	0	0	112	99	72	0	0	0	0	0	0	0	0	189	0	94	145	30	0	0	231	0	0	111	0	0	57	170	0
D_0__Bacteria;D_1__Proteobacteria;D_2__Alphaproteobacteria;D_3__Rhizobiales;D_4__Rhizobiaceae;__	0.364234	6056	21	151	0	0	43	41	0	45	0	0	79	85	0	136	100	38	64	102	28	128	146	57	83	141	90	71	64	128	0	69	36	52	54	124	88	28	52	55	49	53	63	0	0	58	83	79	187
D_0__Bacteria;D_1__Proteobacteria;D_2__Gammaproteobacteria;D_3__Betaproteobacteriales;D_4__Rhodocyclaceae;D_5__C39	0.307037	5105	21	159	96	0	92	65	0	0	81	108	0	112	111	0	19	22	0	36	35	104	120	0	140	0	39	48	51	0	0	0	24	46	64	82	61	0	0	0	0	48	42	57	38	0	27	66	42
D_0__Bacteria;D_1__Actinobacteria;D_2__Actinobacteria;D_3__Propionibacteriales;D_4__Nocardioidaceae;D_5__Nocardioides	0.267943	4455	38	115	62	16	81	74	0	78	80	77	58	0	55	0	53	0	21	77	83	21	0	44	0	0	44	0	20	187	43	69	0	14	0	2	62	0	0	24	0	14	56	18	0	0	65	40	46
D_0__Bacteria;D_1__Proteobacteria;D_2__Gammaproteobacteria;D_3__Aeromonadales;D_4__Aeromonadaceae;D_5__Aeromonas	0.253689	4218	0	471	0	0	0	0	0	8	0	0	0	0	0	0	0	113	4	0	0	0	0	60	0	0	33	0	0	0	0	0	0	0	488	0	0	0	0	0	0	0	0	0	0	0	0	0	0
D_0__Bacteria;D_1__Actinobacteria;D_2__Actinobacteria;D_3__Micrococcales;D_4__Cellulomonadaceae;D_5__Cellulomonas	0.240517	3999	0	116	108	32	0	57	0	33	83	63	61	24	62	166	45	19	85	137	65	0	29	66	43	0	58	0	0	52	17	106	14	0	0	0	54	0	51	80	0	34	0	27	33	0	58	77	0
D_0__Bacteria;D_1__Bacteroidetes;D_2__Bacteroidia;D_3__Flavobacteriales;D_4__Weeksellaceae;D_5__Chishuiella	0.232939	3873	0	0	0	0	0	0	0	0	0	0	0	0	0	0	0	0	0	0	0	0	3	0	0	0	0	0	0	0	0	0	0	0	1743	0	2	0	0	0	0	0	0	1280	0	0	0	0	0
D_0__Bacteria;D_1__Bacteroidetes;D_2__Bacteroidia;D_3__Flavobacteriales;D_4__Weeksellaceae;__	0.177426	2950	0	0	0	0	27	0	0	0	0	0	0	0	0	0	437	0	0	0	0	0	0	0	366	0	0	0	0	337	147	0	0	0	68	0	0	0	0	0	0	0	0	0	0	0	0	0	0
D_0__Bacteria;D_1__Firmicutes;D_2__Bacilli;D_3__Lactobacillales;D_4__Streptococcaceae;D_5__Streptococcus	0.144407	2401	0	19	0	0	0	21	0	0	13	0	39	0	16	0	37	0	0	44	4	48	0	0	387	830	0	14	38	0	21	0	5	40	0	45	13	0	0	0	0	29	0	0	38	0	0	28	0
D_0__Bacteria;D_1__Proteobacteria;D_2__Alphaproteobacteria;D_3__Sphingomonadales;D_4__Sphingomonadaceae;__	0.143444	2385	0	127	0	0	48	105	0	0	45	0	70	0	0	0	0	0	135	125	0	0	87	0	0	0	0	0	12	0	0	0	10	0	0	0	0	0	46	0	0	63	0	0	0	0	0	0	0
D_0__Bacteria;D_1__Actinobacteria;D_2__Actinobacteria;D_3__Micrococcales;D_4__Brevibacteriaceae;D_5__Brevibacterium	0.140918	2343	0	36	0	43	0	0	0	49	0	0	79	67	48	0	0	26	0	97	0	0	0	72	0	0	16	37	63	36	0	0	0	0	0	71	0	0	0	0	0	0	0	0	0	63	0	43	0
D_0__Bacteria;D_1__Acidobacteria;D_2__Blastocatellia (Subgroup 4);D_3__Pyrinomonadales;D_4__Pyrinomonadaceae;D_5__Pyrinomonas	0.137249	2282	0	0	0	0	0	0	0	0	0	0	9	50	11	12	297	0	0	0	0	0	3	50	0	4	0	10	8	0	0	0	0	0	43	0	10	0	0	0	0	10	0	20	11	0	15	0	135
D_0__Bacteria;D_1__Proteobacteria;D_2__Alphaproteobacteria;D_3__Rhodobacterales;D_4__Rhodobacteraceae;D_5__Tabrizicola	0.136588	2271	22	90	0	0	41	0	0	0	43	0	42	51	118	0	0	0	0	131	64	0	0	19	136	129	0	0	0	73	0	133	27	0	27	0	0	0	36	43	14	0	0	0	0	0	0	38	77
D_0__Bacteria;D_1__Proteobacteria;D_2__Gammaproteobacteria;D_3__Betaproteobacteriales;D_4__Burkholderiaceae;D_5__Bordetella	0.136046	2262	0	187	17	0	39	22	0	0	22	0	22	0	0	85	0	0	0	33	0	1	82	0	0	61	0	32	111	0	0	38	0	89	30	73	0	0	15	44	0	0	0	0	0	0	0	0	71
D_0__Bacteria;D_1__Proteobacteria;D_2__Alphaproteobacteria;D_3__Rhizobiales;D_4__Rhizobiaceae;D_5__Allorhizobium-Neorhizobium-Pararhizobium-Rhizobium	0.12907	2146	0	0	0	0	0	0	0	0	0	0	7	43	0	94	8	133	17	0	0	0	22	36	17	0	0	0	0	0	0	0	0	39	262	0	0	0	0	26	0	0	13	0	0	0	0	53	71
D_0__Bacteria;D_1__Actinobacteria;__;__;__;__	0.127927	2127	0	45	67	0	61	0	0	0	56	0	0	0	0	0	115	14	0	109	0	0	0	47	47	56	0	0	15	0	0	87	21	55	0	0	0	0	0	33	0	35	0	47	44	45	43	0	0
D_0__Bacteria;D_1__Proteobacteria;D_2__Alphaproteobacteria;D_3__Rhodobacterales;D_4__Rhodobacteraceae;D_5__Paracoccus	0.114274	1900	0	147	84	0	60	60	0	0	20	30	68	0	0	0	63	0	39	0	18	35	36	69	0	41	0	0	0	59	0	53	0	30	0	69	0	0	0	21	12	0	55	26	0	33	0	0	112
D_0__Bacteria;D_1__Proteobacteria;D_2__Alphaproteobacteria;D_3__Sphingomonadales;D_4__Sphingomonadaceae;D_5__Sphingomonas	0.113673	1890	0	0	0	0	30	0	0	0	0	0	32	14	45	0	25	0	57	0	14	23	0	206	20	0	0	0	92	0	0	0	0	39	13	78	11	0	23	0	0	9	24	66	0	0	0	0	37
D_0__Bacteria;D_1__Firmicutes;D_2__Bacilli;D_3__Bacillales;D_4__Bacillaceae;D_5__Geobacillus	0.111207	1849	0	0	0	8	0	0	0	0	8	0	0	127	29	41	280	0	0	0	0	0	5	288	5	33	0	33	97	45	0	0	8	0	98	19	26	0	11	0	0	16	6	36	7	0	69	21	164
D_0__Bacteria;D_1__Bacteroidetes;D_2__Bacteroidia;D_3__Sphingobacteriales;D_4__Sphingobacteriaceae;D_5__Sphingobacterium	0.107237	1783	0	0	0	0	0	0	0	0	0	0	0	0	0	0	0	0	0	0	0	0	0	0	0	0	0	0	0	0	0	0	0	0	0	0	0	0	0	0	0	0	0	0	0	0	0	0	0
D_0__Bacteria;D_1__Proteobacteria;D_2__Gammaproteobacteria;D_3__Betaproteobacteriales;D_4__Burkholderiaceae;D_5__Herbaspirillum	0.102125	1698	0	0	0	0	0	0	0	0	0	0	0	0	0	0	0	0	0	0	0	0	0	0	0	0	0	0	0	0	0	0	0	0	0	0	0	0	0	0	0	0	0	0	0	0	0	0	0
D_0__Bacteria;D_1__Actinobacteria;D_2__Actinobacteria;D_3__Micrococcales;D_4__Micrococcaceae;__	0.0922013	1533	0	0	29	0	0	38	0	29	0	0	0	0	0	0	20	47	0	0	0	15	0	0	0	0	0	0	0	0	0	0	0	54	0	0	0	0	0	69	61	0	76	0	71	81	72	100	0
D_0__Bacteria;D_1__Actinobacteria;D_2__Actinobacteria;D_3__Micrococcales;D_4__Dermabacteraceae;D_5__Brachybacterium	0.0840818	1398	0	0	90	0	0	41	0	88	63	0	69	0	0	0	0	0	0	14	0	0	24	20	0	0	0	0	0	0	0	0	0	0	0	0	0	0	0	0	41	0	27	0	0	0	48	0	0
D_0__Bacteria;D_1__Actinobacteria;D_2__Thermoleophilia;D_3__Solirubrobacterales;D_4__67-14;D_5__uncultured Rubrobacteraceae bacterium	0.0781275	1299	18	0	31	0	28	19	0	0	29	31	11	0	0	0	13	0	42	32	0	43	21	0	0	0	0	0	0	47	0	44	0	0	14	0	0	0	5	0	0	0	21	0	0	28	22	22	0
D_0__Bacteria;D_1__Firmicutes;D_2__Bacilli;D_3__Bacillales;D_4__Bacillaceae;D_5__Bacillus	0.0778869	1295	0	0	0	26	0	0	0	0	0	0	0	0	0	0	82	0	73	0	0	0	0	244	0	0	403	0	40	0	0	0	41	16	0	0	0	7	0	0	0	0	0	27	0	0	0	0	0
D_0__Bacteria;D_1__Proteobacteria;D_2__Gammaproteobacteria;D_3__Betaproteobacteriales;D_4__Burkholderiaceae;__	0.0731957	1217	0	0	16	0	0	0	0	0	0	30	25	154	90	0	0	9	0	36	0	31	28	64	0	0	0	0	0	13	0	23	0	24	0	0	25	0	0	0	0	0	0	0	9	25	0	7	16
D_0__Bacteria;D_1__Verrucomicrobia;D_2__Verrucomicrobiae;D_3__Chthoniobacterales;D_4__Chthoniobacteraceae;D_5__Candidatus Udaeobacter	0.065858	1095	9	0	0	0	0	38	0	0	13	0	9	0	0	16	0	0	0	49	7	0	0	0	0	9	0	0	54	0	0	32	0	0	0	0	0	0	0	15	0	0	0	0	0	0	0	0	0
D_0__Bacteria;D_1__Cyanobacteria;D_2__Oxyphotobacteria;D_3__Nostocales;D_4__Nostocaceae;__	0.0608059	1011	0	0	0	12	0	0	9	0	0	0	0	0	0	0	0	0	0	0	40	0	0	0	0	0	35	0	0	37	0	65	0	81	45	0	0	0	28	0	0	0	0	0	0	0	71	0	0
D_0__Bacteria;D_1__Verrucomicrobia;D_2__Verrucomicrobiae;D_3__Pedosphaerales;D_4__Pedosphaeraceae;__	0.0561147	933	0	0	13	0	0	13	0	0	27	0	0	56	38	0	15	0	0	18	0	0	73	0	0	0	0	0	0	0	0	35	0	0	0	0	0	0	0	0	0	0	0	0	0	0	38	0	0
D_0__Bacteria;D_1__Proteobacteria;D_2__Alphaproteobacteria;D_3__Rhodobacterales;D_4__Rhodobacteraceae;__	0.0503408	837	0	0	0	0	0	0	0	9	0	0	0	92	28	25	0	0	27	36	0	0	46	50	0	0	0	0	0	0	0	0	0	0	0	0	63	0	0	0	0	10	0	0	0	0	0	0	40
D_0__Bacteria;D_1__Cyanobacteria;D_2__Oxyphotobacteria;D_3__Phormidesmiales;D_4__Nodosilineaceae;D_5__Nodosilinea PCC-7104	0.0494386	822	16	0	28	0	0	47	0	23	0	0	0	0	0	0	0	28	0	0	0	0	0	14	0	0	29	0	0	0	0	0	0	0	0	0	0	0	0	59	0	0	0	0	0	49	0	0	11
D_0__Bacteria;D_1__Chloroflexi;D_2__Anaerolineae;D_3__Caldilineales;D_4__Caldilineaceae;D_5__uncultured	0.047935	797	0	0	0	0	11	0	0	0	0	14	15	0	0	0	0	0	0	29	0	0	23	0	0	0	0	42	43	0	0	0	0	0	0	66	0	0	0	0	0	15	0	18	0	0	27	11	0
D_0__Bacteria;D_1__Proteobacteria;D_2__Gammaproteobacteria;D_3__Betaproteobacteriales;D_4__Burkholderiaceae;D_5__Pandoraea	0.0423416	704	0	20	15	0	14	0	0	0	0	0	32	0	64	0	34	0	0	34	12	20	0	0	0	0	0	0	0	18	0	29	0	0	0	0	0	5	0	0	0	0	0	42	0	0	0	0	0
D_0__Bacteria;D_1__Actinobacteria;D_2__Actinobacteria;D_3__Propionibacteriales;D_4__Nocardioidaceae;D_5__Aeromicrobium	0.0407177	677	0	0	0	0	0	0	0	11	61	0	0	0	0	0	0	0	0	0	0	0	0	0	0	0	0	0	0	0	0	0	0	0	0	0	0	0	0	68	0	0	0	0	43	0	0	41	0
D_0__Bacteria;D_1__Deinococcus-Thermus;D_2__Deinococci;D_3__Deinococcales;D_4__Trueperaceae;D_5__Truepera	0.0406576	676	0	0	0	0	0	0	0	5	6	0	5	0	0	0	0	0	0	0	0	0	0	0	0	27	0	0	0	0	0	0	0	50	0	0	0	0	0	25	19	14	21	0	13	28	0	17	0
D_0__Bacteria;D_1__Actinobacteria;D_2__Actinobacteria;D_3__Frankiales;D_4__uncultured;D_5__uncultured organism	0.0395148	657	0	0	0	0	0	0	0	0	0	0	0	0	0	0	0	0	0	20	0	0	0	0	28	0	0	0	0	0	0	0	0	27	0	0	0	0	0	41	33	32	31	0	25	23	33	0	0
D_0__Bacteria;D_1__Actinobacteria;D_2__Actinobacteria;D_3__Corynebacteriales;D_4__Nocardiaceae;__	0.0352446	586	0	0	0	0	0	0	0	0	0	0	0	0	0	0	0	0	0	8	0	0	0	0	0	0	0	0	0	0	0	0	0	0	0	48	0	0	49	0	0	0	0	0	0	0	0	0	0
D_0__Bacteria;D_1__Planctomycetes;D_2__Planctomycetacia;D_3__Isosphaerales;D_4__Isosphaeraceae;D_5__uncultured	0.0338011	562	0	112	0	0	0	0	0	0	42	0	0	83	0	0	0	0	76	0	0	0	0	0	0	0	0	0	0	0	0	0	0	0	0	0	0	0	0	0	0	0	0	0	24	0	0	0	0
D_0__Bacteria;D_1__Bacteroidetes;D_2__Bacteroidia;D_3__Cytophagales;D_4__Hymenobacteraceae;D_5__Hymenobacter	0.0330192	549	0	0	0	0	21	0	0	15	0	15	0	15	0	0	42	0	0	21	0	0	0	0	0	0	0	0	0	22	0	32	5	0	0	0	0	0	0	0	0	0	11	0	0	0	0	0	0
D_0__Bacteria;D_1__Actinobacteria;D_2__Actinobacteria;D_3__Corynebacteriales;D_4__Corynebacteriaceae;D_5__Corynebacterium 1	0.0312751	520	0	0	0	0	55	0	55	50	0	114	0	0	28	0	0	0	0	59	0	0	0	0	0	0	0	0	0	0	0	48	0	0	0	0	0	0	0	0	0	0	0	0	0	0	0	0	0
D_0__Bacteria;D_1__Proteobacteria;D_2__Alphaproteobacteria;D_3__Rhodobacterales;D_4__Rhodobacteraceae;D_5__Rubellimicrobium	0.030433	506	0	48	0	0	0	0	0	67	0	0	0	0	0	0	0	0	14	0	0	0	0	77	0	23	0	0	0	0	0	0	0	0	0	0	0	0	0	0	0	0	0	0	0	0	0	0	0
D_0__Bacteria;D_1__Cyanobacteria;D_2__Oxyphotobacteria;D_3__Nostocales;D_4__Nostocaceae;D_5__Calothrix PCC-6303	0.0301925	502	0	91	0	0	0	0	0	0	0	0	0	92	0	63	0	0	0	0	0	0	0	59	0	0	0	0	0	0	0	0	0	0	0	0	0	0	0	0	0	0	0	0	0	0	0	0	0
D_0__Bacteria;D_1__Patescibacteria;D_2__Saccharimonadia;D_3__Saccharimonadales;D_4__unidentified;D_5__unidentified	0.028749	478	21	47	0	0	0	14	0	0	6	0	0	0	0	0	0	0	0	46	0	0	0	0	0	0	0	0	0	0	0	0	0	0	0	0	0	0	0	0	0	0	0	0	0	0	0	0	0
D_0__Bacteria;D_1__Chloroflexi;D_2__Chloroflexia;D_3__Thermomicrobiales;D_4__JG30-KF-CM45;D_5__Paraburkholderia tropica	0.0267041	444	0	0	0	0	0	0	0	41	0	18	0	0	0	0	0	0	0	0	0	0	0	0	0	0	0	0	0	0	0	0	0	40	0	0	0	0	0	0	0	0	0	0	0	0	29	0	0
D_0__Bacteria;D_1__Actinobacteria;D_2__Actinobacteria;D_3__Frankiales;D_4__Nakamurellaceae;D_5__Nakamurella	0.0259824	432	0	0	8	0	0	0	0	0	7	12	0	0	31	24	0	0	0	0	0	0	0	0	0	57	0	48	0	0	0	0	0	0	0	0	0	0	0	0	0	0	0	0	0	0	0	0	0
D_0__Bacteria;D_1__Proteobacteria;D_2__Alphaproteobacteria;D_3__Sphingomonadales;D_4__Sphingomonadaceae;D_5__Altererythrobacter	0.0246592	410	0	0	0	0	0	0	0	0	0	0	0	38	50	0	21	0	20	0	0	35	0	0	24	0	0	0	20	0	0	0	0	0	0	0	0	0	0	0	0	0	0	0	0	0	0	0	38
D_0__Bacteria;D_1__Bacteroidetes;D_2__Bacteroidia;D_3__Flavobacteriales;D_4__Flavobacteriaceae;D_5__Flavobacterium	0.0241179	401	0	37	0	0	0	0	0	0	0	0	0	0	0	0	28	0	0	34	0	0	0	0	0	0	0	0	0	0	0	53	0	0	0	48	0	0	0	0	0	0	0	0	0	0	0	0	0
D_0__Bacteria;D_1__Actinobacteria;D_2__Actinobacteria;D_3__Corynebacteriales;D_4__Corynebacteriaceae;__	0.0236367	393	0	0	68	0	0	0	0	0	51	0	0	0	0	0	0	0	0	0	0	0	0	0	0	0	0	0	0	0	0	0	0	0	0	0	0	13	0	0	0	0	0	0	0	0	0	0	0
D_0__Bacteria;D_1__Proteobacteria;D_2__Deltaproteobacteria;D_3__Bdellovibrionales;D_4__Bacteriovoracaceae;D_5__Peredibacter	0.0231556	385	0	22	0	0	0	0	0	0	0	0	0	0	35	0	0	0	0	0	0	0	0	0	0	0	0	15	0	0	0	0	0	0	0	0	0	0	0	0	0	0	0	0	0	0	0	0	33
D_0__Bacteria;D_1__Actinobacteria;D_2__Actinobacteria;D_3__Corynebacteriales;D_4__Nocardiaceae;D_5__Gordonia	0.0230954	384	0	0	0	0	0	0	0	0	0	0	0	0	0	0	0	0	43	0	0	38	0	32	0	0	0	37	0	0	0	0	0	0	0	0	0	0	0	0	0	0	0	0	0	0	0	0	0
D_0__Bacteria;D_1__Proteobacteria;D_2__Alphaproteobacteria;D_3__Rhodobacterales;D_4__Rhodobacteraceae;D_5__Haematobacter	0.0224338	373	0	0	0	0	0	0	0	0	0	0	0	0	0	0	0	0	0	0	0	0	0	0	42	0	26	0	0	0	20	36	0	0	0	39	0	0	0	0	0	0	0	0	0	0	34	0	0
D_0__Bacteria;D_1__Firmicutes;D_2__Bacilli;D_3__Lactobacillales;D_4__Aerococcaceae;D_5__Aerococcus	0.0223737	372	0	0	0	0	0	0	0	0	0	0	0	0	0	0	0	0	0	0	0	0	0	0	0	0	0	0	0	0	0	0	0	5	0	0	0	0	68	0	0	0	0	21	0	0	0	0	0
D_0__Bacteria;D_1__Firmicutes;D_2__Clostridia;D_3__Clostridiales;D_4__Lachnospiraceae;__	0.0223737	372	0	0	28	5	0	11	0	0	0	0	0	0	0	0	0	0	0	0	0	0	0	0	0	0	0	0	0	0	0	35	0	0	0	0	0	0	0	0	0	0	22	18	0	0	0	19	2
D_0__Bacteria;D_1__Acidobacteria;D_2__Subgroup 6;__;__;__	0.0221933	369	0	0	0	0	11	0	0	0	0	0	0	0	0	0	0	0	0	0	0	0	42	0	0	0	0	0	0	0	0	0	0	35	0	19	0	0	43	0	0	0	0	0	0	0	0	0	0
D_0__Bacteria;D_1__Proteobacteria;D_2__Alphaproteobacteria;D_3__Rhizobiales;D_4__Beijerinckiaceae;D_5__Bosea	0.0220128	366	0	0	0	16	0	0	0	0	0	0	0	0	37	0	0	0	0	0	0	0	0	0	0	0	0	45	0	0	0	0	0	36	0	0	0	0	0	0	0	0	0	47	21	0	0	0	40
D_0__Bacteria;D_1__Proteobacteria;D_2__Alphaproteobacteria;D_3__Rickettsiales;D_4__Anaplasmataceae;D_5__Wolbachia	0.0218925	364	0	0	0	0	0	0	0	0	15	0	0	0	0	0	0	0	0	0	0	0	61	71	0	0	0	0	0	0	0	0	0	0	0	0	42	0	0	0	0	0	0	0	0	0	0	0	0
D_0__Bacteria;D_1__Patescibacteria;D_2__Parcubacteria;D_3__Candidatus Zambryskibacteria;D_4__uncultured bacterium;D_5__uncultured bacterium	0.0211107	351	0	58	0	0	0	0	0	0	0	0	0	12	0	0	0	0	0	27	0	0	0	0	58	0	0	34	0	0	0	0	0	0	0	0	0	0	0	0	0	0	0	0	0	11	43	0	0
D_0__Bacteria;D_1__Proteobacteria;D_2__Gammaproteobacteria;D_3__Pseudomonadales;D_4__Moraxellaceae;D_5__Enhydrobacter	0.0200882	334	0	0	0	0	0	0	0	0	0	0	0	50	0	0	0	0	0	60	32	0	61	0	0	0	0	0	0	0	0	68	0	0	0	14	0	0	0	0	0	0	0	0	0	0	0	0	0
D_0__Bacteria;D_1__Cyanobacteria;D_2__Oxyphotobacteria;D_3__Leptolyngbyales;D_4__Leptolyngbyaceae;D_5__LB3-76	0.0188853	314	0	54	0	0	0	0	0	0	0	0	3	0	0	0	0	0	0	0	0	0	0	0	0	56	0	0	0	19	0	0	0	25	0	0	13	0	0	0	0	0	0	0	0	0	0	0	0
D_0__Bacteria;D_1__Proteobacteria;D_2__Gammaproteobacteria;D_3__Betaproteobacteriales;D_4__Burkholderiaceae;D_5__Polynucleobacter	0.0172614	287	0	0	0	0	0	0	0	0	0	23	0	0	9	0	0	0	0	41	0	0	0	0	0	0	0	0	0	19	0	0	0	29	0	0	0	0	0	0	0	0	0	0	0	0	0	0	0
D_0__Bacteria;D_1__Verrucomicrobia;D_2__Verrucomicrobiae;D_3__Chthoniobacterales;D_4__Chthoniobacteraceae;D_5__Chthoniobacter	0.0171411	285	0	0	0	0	0	0	0	0	0	0	0	0	29	0	0	0	0	0	0	0	0	0	0	0	0	0	63	0	0	0	0	0	22	0	0	0	51	0	0	0	0	32	0	0	0	0	0
D_0__Bacteria;D_1__Proteobacteria;D_2__Deltaproteobacteria;D_3__Myxococcales;D_4__Sandaracinaceae;D_5__uncultured	0.0167803	279	0	0	0	0	0	0	0	0	0	0	0	0	0	0	0	0	0	0	0	0	0	0	0	0	0	0	15	0	0	0	11	56	0	0	0	0	0	0	0	0	2	0	0	0	0	8	0
D_0__Bacteria;D_1__Patescibacteria;D_2__Saccharimonadia;D_3__Saccharimonadales;__;__	0.0155774	259	0	0	0	0	0	0	0	0	0	0	0	0	54	0	0	0	0	0	0	0	0	0	0	17	0	0	0	0	0	0	0	0	0	9	10	0	0	0	0	0	0	0	0	0	0	0	32
D_0__Bacteria;D_1__Proteobacteria;D_2__Gammaproteobacteria;D_3__Betaproteobacteriales;D_4__Burkholderiaceae;D_5__Hydrogenophaga	0.0154571	257	0	0	0	0	0	0	0	0	0	0	0	0	22	0	29	0	0	0	0	0	0	49	0	24	0	14	0	0	0	0	0	0	0	0	0	0	0	0	0	0	0	0	0	0	0	0	0
D_0__Bacteria;D_1__Planctomycetes;D_2__Planctomycetacia;D_3__Gemmatales;D_4__Gemmataceae;D_5__uncultured	0.0150361	250	0	0	0	0	13	0	0	0	0	0	0	0	0	0	0	0	0	0	0	0	108	0	0	0	0	0	0	0	0	103	0	0	0	0	0	0	0	0	0	0	0	0	0	0	0	0	0
D_0__Bacteria;D_1__Proteobacteria;D_2__Alphaproteobacteria;D_3__Acetobacterales;D_4__Acetobacteraceae;D_5__Roseomonas	0.0147955	246	0	0	0	0	0	0	0	0	11	0	0	0	0	0	0	0	0	32	18	0	0	12	21	0	0	0	0	0	0	0	0	0	0	24	0	0	0	0	0	0	0	0	0	0	0	0	0
D_0__Bacteria;D_1__Bacteroidetes;D_2__Bacteroidia;D_3__Cytophagales;D_4__Spirosomaceae;D_5__Emticicia	0.0147354	245	0	0	0	0	9	0	0	0	0	0	0	0	40	0	0	0	0	0	0	0	15	0	10	47	0	0	0	43	0	0	0	0	0	0	0	0	0	0	0	0	2	0	0	0	0	0	0
D_0__Bacteria;D_1__Proteobacteria;D_2__Deltaproteobacteria;D_3__Oligoflexales;D_4__0319-6G20;__	0.0144346	240	0	33	0	0	0	0	0	0	0	0	0	0	0	0	12	0	0	0	0	0	0	0	0	0	0	12	0	0	0	0	0	0	12	0	0	0	0	0	0	0	0	0	0	0	0	0	0
D_0__Bacteria;D_1__Firmicutes;D_2__Bacilli;D_3__Bacillales;D_4__Paenibacillaceae;D_5__Brevibacillus	0.0141941	236	0	0	0	0	0	0	0	57	0	0	0	0	0	0	0	0	0	0	0	0	0	0	0	0	0	0	0	0	0	11	0	0	0	0	0	0	0	10	0	0	0	0	0	0	0	0	0
D_0__Bacteria;D_1__Cyanobacteria;D_2__Oxyphotobacteria;D_3__Leptolyngbyales;D_4__Leptolyngbyaceae;D_5__Chamaesiphon PCC-7430	0.0137731	229	0	0	0	0	36	0	0	0	0	0	0	0	0	0	0	6	0	0	23	0	0	0	0	18	0	0	0	0	0	0	0	0	0	0	0	0	0	0	0	0	0	0	0	0	0	0	41
D_0__Bacteria;D_1__Proteobacteria;D_2__Gammaproteobacteria;D_3__Betaproteobacteriales;D_4__Methylophilaceae;__	0.0137731	229	0	0	0	0	0	0	0	0	0	35	0	47	0	0	0	0	0	0	0	0	0	0	0	0	0	0	0	0	0	0	0	0	0	0	0	0	0	0	0	7	0	0	0	0	0	0	0
D_0__Bacteria;D_1__Cyanobacteria;D_2__Oxyphotobacteria;__;__;__	0.0137129	228	0	0	0	14	0	0	0	20	37	0	0	0	0	0	0	9	0	0	0	0	0	0	0	0	0	0	0	0	0	0	0	0	0	0	0	0	0	0	0	0	0	0	0	0	0	0	0
D_0__Bacteria;D_1__Actinobacteria;D_2__Acidimicrobiia;D_3__Microtrichales;D_4__Iamiaceae;D_5__Iamia	0.0132919	221	0	0	0	0	0	0	0	0	0	0	0	0	0	8	0	0	0	0	0	19	8	0	0	0	0	0	39	0	0	0	0	0	0	0	0	0	0	0	0	0	0	25	0	0	0	0	0
D_0__Bacteria;D_1__Firmicutes;D_2__Bacilli;D_3__Lactobacillales;D_4__Enterococcaceae;D_5__Enterococcus	0.0123296	205	0	0	0	0	0	0	0	0	0	0	0	0	0	0	0	0	0	0	0	0	0	0	0	0	193	0	0	0	0	0	0	0	0	0	0	0	0	0	0	0	0	0	0	0	0	0	0
D_0__Bacteria;D_1__Proteobacteria;D_2__Gammaproteobacteria;D_3__Betaproteobacteriales;D_4__Burkholderiaceae;D_5__Polaromonas	0.0121492	202	0	0	0	0	0	0	0	0	0	0	0	0	29	0	32	0	0	0	0	0	0	0	0	0	0	0	0	0	0	0	0	0	0	0	0	0	0	0	0	0	0	0	0	0	0	0	0
[truncated: 71 more columns]

## Sheet: Table S5
Suppl. Table S5. Number of individual samples with a predominant bacterial at the genus level
		Bacteria	Dry_season		Wet_season
			Plasmodium_Negative	Plasmodium_Positive	Plasmodium_Negative	Plasmodium_Positive
		Klebsiella	2	6	9	13
		Asaia	4	5	6	8
		Pseudomonas	4	8	7	5
		Serratia	0	2	11	13
		Acinetobacter	2	3	12	11
		Enterobacter	0	6	0	5
		Pantoea	0	0	3	6

## Sheet: Table S6
Suppl. Table S6. Summary of taxonomic annotation and frequency of ASVs used to construct the Venn diagramm
Taxa	Percentage	Sum	Dry-Negative	Dry-Positive	Wet-Negative	Wet-Positive
D_0__Bacteria;D_1__Proteobacteria;D_2__Gammaproteobacteria;D_3__Enterobacteriales;D_4__Enterobacteriaceae;D_5__Klebsiella	16.148	268488	11935	52498	59921	144134
D_0__Bacteria;D_1__Proteobacteria;D_2__Alphaproteobacteria;D_3__Acetobacterales;D_4__Acetobacteraceae;D_5__Asaia	14.6607	243759	57400	92417	21882	72060
D_0__Bacteria;D_1__Proteobacteria;D_2__Gammaproteobacteria;D_3__Pseudomonadales;D_4__Pseudomonadaceae;D_5__Pseudomonas	12.4738	207397	23526	28894	54523	100454
D_0__Bacteria;D_1__Proteobacteria;D_2__Gammaproteobacteria;D_3__Enterobacteriales;D_4__Enterobacteriaceae;D_5__Serratia	12.2911	204360	98	9272	116159	78831
D_0__Bacteria;D_1__Proteobacteria;D_2__Gammaproteobacteria;D_3__Pseudomonadales;D_4__Moraxellaceae;D_5__Acinetobacter	6.50744	108197	8528	18695	32006	48968
D_0__Bacteria;D_1__Proteobacteria;D_2__Gammaproteobacteria;D_3__Enterobacteriales;D_4__Enterobacteriaceae;__	5.55006	92279	4255	6373	43444	38207
D_0__Bacteria;D_1__Proteobacteria;D_2__Gammaproteobacteria;D_3__Enterobacteriales;D_4__Enterobacteriaceae;D_5__Pantoea	4.41676	73436	0	143	10942	62351
D_0__Bacteria;D_1__Deinococcus-Thermus;D_2__Deinococci;D_3__Thermales;D_4__Thermaceae;D_5__Meiothermus	3.33536	55456	32254	19905	990	2307
D_0__Bacteria;D_1__Bacteroidetes;D_2__Bacteroidia;D_3__Flavobacteriales;D_4__Weeksellaceae;D_5__Chryseobacterium	3.04962	50705	1357	35076	4681	9591
D_0__Bacteria;D_1__Firmicutes;D_2__Bacilli;D_3__Bacillales;D_4__Staphylococcaceae;D_5__Staphylococcus	2.77356	46115	6003	11569	19167	9376
D_0__Bacteria;D_1__Proteobacteria;D_2__Deltaproteobacteria;D_3__Oligoflexales;D_4__Oligoflexaceae;D_5__Silvanigrella	1.70732	28387	28349	17	7	14
D_0__Bacteria;D_1__Actinobacteria;D_2__Actinobacteria;D_3__Corynebacteriales;D_4__Corynebacteriaceae;D_5__Corynebacterium	1.69415	28168	1379	6919	13618	6252
D_0__Bacteria;D_1__Proteobacteria;D_2__Alphaproteobacteria;D_3__Rickettsiales;D_4__Rickettsiaceae;D_5__Rickettsia	1.38488	23026	0	11	2634	20381
D_0__Bacteria;D_1__Proteobacteria;D_2__Alphaproteobacteria;D_3__Caulobacterales;D_4__Caulobacteraceae;D_5__Brevundimonas	1.10407	18357	4376	13226	357	398
D_0__Bacteria;D_1__Actinobacteria;D_2__Actinobacteria;D_3__Micrococcales;D_4__Micrococcaceae;D_5__Kocuria	1.05962	17618	2826	5498	5932	3362
D_0__Bacteria;D_1__Proteobacteria;D_2__Gammaproteobacteria;D_3__Enterobacteriales;D_4__Enterobacteriaceae;D_5__Escherichia-Shigella	1.01536	16882	771	1346	10	14755
D_0__Bacteria;D_1__Actinobacteria;D_2__Actinobacteria;D_3__Micrococcales;D_4__Intrasporangiaceae;__	0.706455	11746	2657	2927	3808	2354
D_0__Bacteria;D_1__Proteobacteria;D_2__Gammaproteobacteria;D_3__Xanthomonadales;D_4__Xanthomonadaceae;D_5__Stenotrophomonas	0.684623	11383	9593	1097	588	105
D_0__Bacteria;D_1__Bacteroidetes;D_2__Bacteroidia;D_3__Flavobacteriales;D_4__Weeksellaceae;D_5__Elizabethkingia	0.628629	10452	7363	0	0	3089
D_0__Bacteria;D_1__Actinobacteria;D_2__Actinobacteria;D_3__Micrococcales;D_4__Dermacoccaceae;D_5__Dermacoccus	0.616119	10244	91	2541	5054	2558
D_0__Bacteria;D_1__Actinobacteria;D_2__Actinobacteria;D_3__Micrococcales;D_4__Microbacteriaceae;__	0.607097	10094	3938	2747	2189	1220
D_0__Bacteria;D_1__Actinobacteria;D_2__Actinobacteria;__;__;__	0.59994	9975	1903	2389	3909	1774
D_0__Bacteria;D_1__Proteobacteria;D_2__Alphaproteobacteria;D_3__Acetobacterales;D_4__Acetobacteraceae;__	0.473336	7870	7870	0	0	0
D_0__Bacteria;D_1__Proteobacteria;D_2__Gammaproteobacteria;D_3__Betaproteobacteriales;D_4__Burkholderiaceae;D_5__Comamonas	0.468284	7786	399	0	4863	2524
D_0__Bacteria;D_1__Firmicutes;D_2__Bacilli;D_3__Bacillales;D_4__Listeriaceae;D_5__Listeria	0.453127	7534	4254	3274	0	6
D_0__Bacteria;D_1__Actinobacteria;D_2__Actinobacteria;D_3__Micrococcales;D_4__Micrococcaceae;D_5__Micrococcus	0.381556	6344	1332	1657	2007	1348
D_0__Bacteria;D_1__Proteobacteria;D_2__Alphaproteobacteria;D_3__Rhizobiales;D_4__Rhizobiaceae;__	0.364234	6056	1910	2202	1096	848
D_0__Bacteria;D_1__Proteobacteria;D_2__Gammaproteobacteria;D_3__Betaproteobacteriales;D_4__Rhodocyclaceae;D_5__C39	0.307037	5105	1459	1233	1893	520
D_0__Bacteria;D_1__Actinobacteria;D_2__Actinobacteria;D_3__Propionibacteriales;D_4__Nocardioidaceae;D_5__Nocardioides	0.267943	4455	1396	764	1686	609
D_0__Bacteria;D_1__Proteobacteria;D_2__Gammaproteobacteria;D_3__Aeromonadales;D_4__Aeromonadaceae;D_5__Aeromonas	0.253689	4218	689	516	267	2746
D_0__Bacteria;D_1__Actinobacteria;D_2__Actinobacteria;D_3__Micrococcales;D_4__Cellulomonadaceae;D_5__Cellulomonas	0.240517	3999	1527	896	1123	453
D_0__Bacteria;D_1__Bacteroidetes;D_2__Bacteroidia;D_3__Flavobacteriales;D_4__Weeksellaceae;D_5__Chishuiella	0.232939	3873	3	3870	0	0
D_0__Bacteria;D_1__Bacteroidetes;D_2__Bacteroidia;D_3__Flavobacteriales;D_4__Weeksellaceae;__	0.177426	2950	1314	122	1140	374
D_0__Bacteria;D_1__Firmicutes;D_2__Bacilli;D_3__Lactobacillales;D_4__Streptococcaceae;D_5__Streptococcus	0.144407	2401	1531	414	299	157
D_0__Bacteria;D_1__Proteobacteria;D_2__Alphaproteobacteria;D_3__Sphingomonadales;D_4__Sphingomonadaceae;__	0.143444	2385	754	382	976	273
D_0__Bacteria;D_1__Actinobacteria;D_2__Actinobacteria;D_3__Micrococcales;D_4__Brevibacteriaceae;D_5__Brevibacterium	0.140918	2343	669	886	341	447
D_0__Bacteria;D_1__Acidobacteria;D_2__Blastocatellia (Subgroup 4);D_3__Pyrinomonadales;D_4__Pyrinomonadaceae;D_5__Pyrinomonas	0.137249	2282	454	299	719	810
D_0__Bacteria;D_1__Proteobacteria;D_2__Alphaproteobacteria;D_3__Rhodobacterales;D_4__Rhodobacteraceae;D_5__Tabrizicola	0.136588	2271	1092	626	405	148
D_0__Bacteria;D_1__Proteobacteria;D_2__Gammaproteobacteria;D_3__Betaproteobacteriales;D_4__Burkholderiaceae;D_5__Bordetella	0.136046	2262	752	641	582	287
D_0__Bacteria;D_1__Proteobacteria;D_2__Alphaproteobacteria;D_3__Rhizobiales;D_4__Rhizobiaceae;D_5__Allorhizobium-Neorhizobium-Pararhizobium-Rhizobium	0.12907	2146	377	1103	141	525
D_0__Bacteria;D_1__Actinobacteria;__;__;__;__	0.127927	2127	719	489	694	225
D_0__Bacteria;D_1__Proteobacteria;D_2__Alphaproteobacteria;D_3__Rhodobacterales;D_4__Rhodobacteraceae;D_5__Paracoccus	0.114274	1900	882	559	316	143
D_0__Bacteria;D_1__Proteobacteria;D_2__Alphaproteobacteria;D_3__Sphingomonadales;D_4__Sphingomonadaceae;D_5__Sphingomonas	0.113673	1890	558	692	322	318
D_0__Bacteria;D_1__Firmicutes;D_2__Bacilli;D_3__Bacillales;D_4__Bacillaceae;D_5__Geobacillus	0.111207	1849	999	787	0	63
D_0__Bacteria;D_1__Bacteroidetes;D_2__Bacteroidia;D_3__Sphingobacteriales;D_4__Sphingobacteriaceae;D_5__Sphingobacterium	0.107237	1783	0	0	1395	388
D_0__Bacteria;D_1__Proteobacteria;D_2__Gammaproteobacteria;D_3__Betaproteobacteriales;D_4__Burkholderiaceae;D_5__Herbaspirillum	0.102125	1698	0	0	661	1037
D_0__Bacteria;D_1__Actinobacteria;D_2__Actinobacteria;D_3__Micrococcales;D_4__Micrococcaceae;__	0.0922013	1533	178	696	464	195
D_0__Bacteria;D_1__Actinobacteria;D_2__Actinobacteria;D_3__Micrococcales;D_4__Dermabacteraceae;D_5__Brachybacterium	0.0840818	1398	409	214	514	261
D_0__Bacteria;D_1__Actinobacteria;D_2__Thermoleophilia;D_3__Solirubrobacterales;D_4__67-14;D_5__uncultured Rubrobacteraceae bacterium	0.0781275	1299	409	246	371	273
D_0__Bacteria;D_1__Firmicutes;D_2__Bacilli;D_3__Bacillales;D_4__Bacillaceae;D_5__Bacillus	0.0778869	1295	868	396	0	31
D_0__Bacteria;D_1__Proteobacteria;D_2__Gammaproteobacteria;D_3__Betaproteobacteriales;D_4__Burkholderiaceae;__	0.0731957	1217	519	266	337	95
D_0__Bacteria;D_1__Verrucomicrobia;D_2__Verrucomicrobiae;D_3__Chthoniobacterales;D_4__Chthoniobacteraceae;D_5__Candidatus Udaeobacter	0.065858	1095	236	171	441	247
D_0__Bacteria;D_1__Cyanobacteria;D_2__Oxyphotobacteria;D_3__Nostocales;D_4__Nostocaceae;__	0.0608059	1011	198	364	313	136
D_0__Bacteria;D_1__Verrucomicrobia;D_2__Verrucomicrobiae;D_3__Pedosphaerales;D_4__Pedosphaeraceae;__	0.0561147	933	288	85	373	187
D_0__Bacteria;D_1__Proteobacteria;D_2__Alphaproteobacteria;D_3__Rhodobacterales;D_4__Rhodobacteraceae;__	0.0503408	837	313	268	205	51
D_0__Bacteria;D_1__Cyanobacteria;D_2__Oxyphotobacteria;D_3__Phormidesmiales;D_4__Nodosilineaceae;D_5__Nodosilinea PCC-7104	0.0494386	822	185	361	224	52
D_0__Bacteria;D_1__Chloroflexi;D_2__Anaerolineae;D_3__Caldilineales;D_4__Caldilineaceae;D_5__uncultured	0.047935	797	177	285	259	76
D_0__Bacteria;D_1__Proteobacteria;D_2__Gammaproteobacteria;D_3__Betaproteobacteriales;D_4__Burkholderiaceae;D_5__Pandoraea	0.0423416	704	292	90	281	41
D_0__Bacteria;D_1__Actinobacteria;D_2__Actinobacteria;D_3__Propionibacteriales;D_4__Nocardioidaceae;D_5__Aeromicrobium	0.0407177	677	72	152	303	150
D_0__Bacteria;D_1__Deinococcus-Thermus;D_2__Deinococci;D_3__Deinococcales;D_4__Trueperaceae;D_5__Truepera	0.0406576	676	43	212	322	99
D_0__Bacteria;D_1__Actinobacteria;D_2__Actinobacteria;D_3__Frankiales;D_4__uncultured;D_5__uncultured organism	0.0395148	657	48	245	283	81
D_0__Bacteria;D_1__Actinobacteria;D_2__Actinobacteria;D_3__Corynebacteriales;D_4__Nocardiaceae;__	0.0352446	586	8	568	10	0
D_0__Bacteria;D_1__Planctomycetes;D_2__Planctomycetacia;D_3__Isosphaerales;D_4__Isosphaeraceae;D_5__uncultured	0.0338011	562	313	24	187	38
D_0__Bacteria;D_1__Bacteroidetes;D_2__Bacteroidia;D_3__Cytophagales;D_4__Hymenobacteraceae;D_5__Hymenobacter	0.0330192	549	183	59	204	103
D_0__Bacteria;D_1__Actinobacteria;D_2__Actinobacteria;D_3__Corynebacteriales;D_4__Corynebacteriaceae;D_5__Corynebacterium 1	0.0312751	520	409	55	56	0
D_0__Bacteria;D_1__Proteobacteria;D_2__Alphaproteobacteria;D_3__Rhodobacterales;D_4__Rhodobacteraceae;D_5__Rubellimicrobium	0.030433	506	229	198	79	0
D_0__Bacteria;D_1__Cyanobacteria;D_2__Oxyphotobacteria;D_3__Nostocales;D_4__Nostocaceae;D_5__Calothrix PCC-6303	0.0301925	502	305	90	107	0
D_0__Bacteria;D_1__Patescibacteria;D_2__Saccharimonadia;D_3__Saccharimonadales;D_4__unidentified;D_5__unidentified	0.028749	478	134	84	175	85
D_0__Bacteria;D_1__Chloroflexi;D_2__Chloroflexia;D_3__Thermomicrobiales;D_4__JG30-KF-CM45;D_5__Paraburkholderia tropica	0.0267041	444	59	105	185	95
D_0__Bacteria;D_1__Actinobacteria;D_2__Actinobacteria;D_3__Frankiales;D_4__Nakamurellaceae;D_5__Nakamurella	0.0259824	432	187	142	63	40
D_0__Bacteria;D_1__Proteobacteria;D_2__Alphaproteobacteria;D_3__Sphingomonadales;D_4__Sphingomonadaceae;D_5__Altererythrobacter	0.0246592	410	208	143	59	0
D_0__Bacteria;D_1__Bacteroidetes;D_2__Bacteroidia;D_3__Flavobacteriales;D_4__Flavobacteriaceae;D_5__Flavobacterium	0.0241179	401	152	83	163	3
D_0__Bacteria;D_1__Actinobacteria;D_2__Actinobacteria;D_3__Corynebacteriales;D_4__Corynebacteriaceae;__	0.0236367	393	119	59	169	46
D_0__Bacteria;D_1__Proteobacteria;D_2__Deltaproteobacteria;D_3__Bdellovibrionales;D_4__Bacteriovoracaceae;D_5__Peredibacter	0.0231556	385	72	33	84	196
D_0__Bacteria;D_1__Actinobacteria;D_2__Actinobacteria;D_3__Corynebacteriales;D_4__Nocardiaceae;D_5__Gordonia	0.0230954	384	150	86	99	49
D_0__Bacteria;D_1__Proteobacteria;D_2__Alphaproteobacteria;D_3__Rhodobacterales;D_4__Rhodobacteraceae;D_5__Haematobacter	0.0224338	373	124	125	65	59
D_0__Bacteria;D_1__Firmicutes;D_2__Bacilli;D_3__Lactobacillales;D_4__Aerococcaceae;D_5__Aerococcus	0.0223737	372	0	94	207	71
D_0__Bacteria;D_1__Firmicutes;D_2__Clostridia;D_3__Clostridiales;D_4__Lachnospiraceae;__	0.0223737	372	79	113	148	32
D_0__Bacteria;D_1__Acidobacteria;D_2__Subgroup 6;__;__;__	0.0221933	369	53	201	68	47
D_0__Bacteria;D_1__Proteobacteria;D_2__Alphaproteobacteria;D_3__Rhizobiales;D_4__Beijerinckiaceae;D_5__Bosea	0.0220128	366	98	144	68	56
D_0__Bacteria;D_1__Proteobacteria;D_2__Alphaproteobacteria;D_3__Rickettsiales;D_4__Anaplasmataceae;D_5__Wolbachia	0.0218925	364	147	99	94	24
D_0__Bacteria;D_1__Patescibacteria;D_2__Parcubacteria;D_3__Candidatus Zambryskibacteria;D_4__uncultured bacterium;D_5__uncultured bacterium	0.0211107	351	189	64	90	8
D_0__Bacteria;D_1__Proteobacteria;D_2__Gammaproteobacteria;D_3__Pseudomonadales;D_4__Moraxellaceae;D_5__Enhydrobacter	0.0200882	334	271	63	0	0
D_0__Bacteria;D_1__Cyanobacteria;D_2__Oxyphotobacteria;D_3__Leptolyngbyales;D_4__Leptolyngbyaceae;D_5__LB3-76	0.0188853	314	132	169	13	0
D_0__Bacteria;D_1__Proteobacteria;D_2__Gammaproteobacteria;D_3__Betaproteobacteriales;D_4__Burkholderiaceae;D_5__Polynucleobacter	0.0172614	287	92	71	124	0
D_0__Bacteria;D_1__Verrucomicrobia;D_2__Verrucomicrobiae;D_3__Chthoniobacterales;D_4__Chthoniobacteraceae;D_5__Chthoniobacter	0.0171411	285	92	164	19	10
D_0__Bacteria;D_1__Proteobacteria;D_2__Deltaproteobacteria;D_3__Myxococcales;D_4__Sandaracinaceae;D_5__uncultured	0.0167803	279	15	185	79	0
D_0__Bacteria;D_1__Patescibacteria;D_2__Saccharimonadia;D_3__Saccharimonadales;__;__	0.0155774	259	71	181	0	7
D_0__Bacteria;D_1__Proteobacteria;D_2__Gammaproteobacteria;D_3__Betaproteobacteriales;D_4__Burkholderiaceae;D_5__Hydrogenophaga	0.0154571	257	138	35	84	0
D_0__Bacteria;D_1__Planctomycetes;D_2__Planctomycetacia;D_3__Gemmatales;D_4__Gemmataceae;D_5__uncultured	0.0150361	250	224	0	0	26
D_0__Bacteria;D_1__Proteobacteria;D_2__Alphaproteobacteria;D_3__Acetobacterales;D_4__Acetobacteraceae;D_5__Roseomonas	0.0147955	246	94	24	86	42
D_0__Bacteria;D_1__Bacteroidetes;D_2__Bacteroidia;D_3__Cytophagales;D_4__Spirosomaceae;D_5__Emticicia	0.0147354	245	164	2	79	0
D_0__Bacteria;D_1__Proteobacteria;D_2__Deltaproteobacteria;D_3__Oligoflexales;D_4__0319-6G20;__	0.0144346	240	57	105	78	0
D_0__Bacteria;D_1__Firmicutes;D_2__Bacilli;D_3__Bacillales;D_4__Paenibacillaceae;D_5__Brevibacillus	0.0141941	236	68	10	44	114
D_0__Bacteria;D_1__Cyanobacteria;D_2__Oxyphotobacteria;D_3__Leptolyngbyales;D_4__Leptolyngbyaceae;D_5__Chamaesiphon PCC-7430	0.0137731	229	83	41	105	0
D_0__Bacteria;D_1__Proteobacteria;D_2__Gammaproteobacteria;D_3__Betaproteobacteriales;D_4__Methylophilaceae;__	0.0137731	229	82	51	0	96
D_0__Bacteria;D_1__Cyanobacteria;D_2__Oxyphotobacteria;__;__;__	0.0137129	228	80	24	82	42
D_0__Bacteria;D_1__Actinobacteria;D_2__Acidimicrobiia;D_3__Microtrichales;D_4__Iamiaceae;D_5__Iamia	0.0132919	221	74	45	83	19
D_0__Bacteria;D_1__Firmicutes;D_2__Bacilli;D_3__Lactobacillales;D_4__Enterococcaceae;D_5__Enterococcus	0.0123296	205	193	0	12	0
D_0__Bacteria;D_1__Proteobacteria;D_2__Gammaproteobacteria;D_3__Betaproteobacteriales;D_4__Burkholderiaceae;D_5__Polaromonas	0.0121492	202	61	111	30	0
		1662667	248986	342873	430735	640073
